# Supplementary material for: Systematic Analysis of Kelch Repeat F-box (KFB) Protein Family and Identification of Phenolic Acid Regulation Members in Salvia miltiorrhiza Bunge
Source: Genes (Basel). 2020 May 16;11(5):557. doi: 10.3390/genes11050557 (PMC7288277; doi:10.3390/genes11050557)
Supplement: Supplementary file 1 [file genes-11-00557-s001.zip]

Archive with 5 entries (4 files):
- supplementary/
- supplementary/Table S1. List of cloning primers used for SmKFB cloning.xlsx
- supplementary/Table S2. List of sequences used for phylogenetic tree construction.xlsx
- supplementary/Table S3. List of RT-qPCR primers used for SmKFB expression studies.xlsx
- supplementary/Table S4. SmKFB expression data after MeJA treatment..xlsx
