# Supplementary material for: Systematic Analysis of Kelch Repeat F-box (KFB) Protein Family and Identification of Phenolic Acid Regulation Members in Salvia miltiorrhiza Bunge
Source: Genes (Basel). 2020 May 16;11(5):557. doi: 10.3390/genes11050557 (PMC7288277; doi:10.3390/genes11050557)
Supplement: Supplementary file 1 [file genes-11-00557-s001.zip › supplementary/Table S1. List of cloning primers used for SmKFB cloning.xlsx]

## Sheet: Sheet1
Table S1: List of cloning primers used for SmKFB cloning
Name	5'-3'	Perime
SmKFB1	F	ATGGATTCGGATCTTATTCCG
	R	CTATAATTCCACACAACATCCTGAT
SmKFB2	F	ATGGCAGCAAACACAGATCAAC
	R	CTACTCAAAGTCGCATCTCAGGTT
SmKFB3	F	ATGGCAACGAGACTGAATCAAGAA
	R	TCAAACCACCTCGAATTGCCA
SmKFB4	F	ATGCATAGACAGAGCAATCACACCA
	R	TCAAAACGAGACAACATTCTCCATT
SmKFB5	F	ATGGGCGATGAGGATTGGAGT
	R	CTAAATTTCGACGCAGCAGCC
SmKFB6	F	ATGGTGTTCATCGTCCCGC
	R	CTAAAACATGACAAGTTTTTCCATA
SmKFB7	F	ATGGATGCCACCATTCCAATT
	R	TCATCCCATTCCCACTGGTGA
SmKFB8	F	ATGGAAGAAACCAAATCAAACCC
	R	TCAGTAACCATCAAGTGGGACTAAA
SmKFB9	F	ATGATGGAAGGCAAAAGAATTAGTT
	R	TCAAAGTGGAACCAAGGTTTCAA
SmKFB10	F	ATGATTGAATTGGGGGAGGC
	R	TCATGATACACTCTTCCACCACG
SmKFB11	F	ATGAGCAATCCCATCTCCACC
	R	TCAGTTACCAGTGTCGCTCAATCTA
SmKFB12	F	ATGAGAGCAGCAACAACCCCC
	R	CTACAAGATGGACCAATGCTCTGGT
SmKFB13	F	ATGAACGCACGCCTTCCTGA
	R	TTACAAGCGCAGCAGTGTCATAGAC
SmKFB14	F	ATGGGAGCTAGATTGAGTTCCAGTG
	R	CTAGATATCAAGGATCTGGCAGCTA
SmKFB15	F	ATGGCGCCGCCGTTATC
	R	CTACAATCTGATGGGGCACATTACT
SmKFB16	F	ATGGAAGGAGAAACTTCGTGGG
	R	CTATGGAGTGATTTCAAGCCTGG
SmKFB17	F	ATGGAGGAGGAAATCTCATGGGT
	R	CTAGGGCGCGATTTCAAGC
SmKFB18	F	ATGCTGGAAGAGCGGGCTT
	R	AGCAGCCCATCACAGCACAA
SmKFB19	F	ATGTTGCAAGACCGACCTTGTTT
	R	TCAGCATCCCATCACAGCACA
SmKFB20	F	ATGGAGGGTCATAGCATGGACAG
	R	TCAGCAACCCATAACAGCACAGT
SmKFB21	F	ATGGTTTCCAAAGCCCGAAAG
	R	TCAGCAGCCCATGACGGC
SmKFB22	F	ATGCCGGGTCCTATTTCTGTG
	R	TCATGCCTCAATCGTAACACTGC
SmKFB23	F	ATGCAAAGAGTTCGAGTGTCATCAC
	R	CTAAGCAAATAGAACCTGTGCACTT
SmKFB24	F	ATGAATTGTGGGGAAAGCTTTTC
	R	TCAAATTGCAAGAGATTTACAGCTT
SmKFB25	F	ATGCTTGAAGGAGAAGAGGAAG
	R	TCAAGCTAGCATAACAGAGCAGT
SmKFB26	F	ATGTCAGCAGCATCGAACTCTG
	R	TTAGCACTCCACGCACACG
SmKFB27	F	ATGGCAGAGAGCAGCAGTAATG
	R	CTATGGCTGGAGCAGAAGATCC
SmKFB28	F	ATGTCTATGGAGCAAATAATTGAGA
	R	TCACGCTTGAAGCACCTGA
SmKFB29	F	ATGGCGGAGCAAACCGCC
	R	TCAAAACTCAACAGCCAAGCAATGA
SmKFB30	F	ATGTCTGGACTCATTGAAGGTCTTC
	R	CTAAATCCTCAGGTGTGTGCACC
SmKFB31	F	ATGCCAATTCATAGTGATGATGGTG
	R	TCATGGAGAATCCTGCCTTGTGG
