# Supplementary material for: Systematic Analysis of Kelch Repeat F-box (KFB) Protein Family and Identification of Phenolic Acid Regulation Members in Salvia miltiorrhiza Bunge
Source: Genes (Basel). 2020 May 16;11(5):557. doi: 10.3390/genes11050557 (PMC7288277; doi:10.3390/genes11050557)
Supplement: Supplementary file 1 [file genes-11-00557-s001.zip › supplementary/Table S2. List of sequences used for phylogenetic tree construction.xlsx]

## Sheet: Sheet1
Table S2 List of sequences used for phylogenetic tree construction
Arabidopsis	Oryza	S. miltrorrhiza	Chlamydomonas reinhardtii	Homo sapiens	Mus musculus
AT1G14330	Os01g33490	MN259124	PNW88074.1	NM_018994.3	NM_172518.3
AT1G15670	Os01g47050	MN259125	GAX81113.1
AT1G16250	Os01g50840	MN259126
AT1G19460	Os01g69940	MN259127
AT1G19470	Os02g02350	MN259128
AT1G19930	Os02g05700	MN259129
AT1G22040	Os02g10850	MN259130
AT1G23390	Os02g11790	MN259131
AT1G26930	Os02g15950	MN259132
AT1G27420	Os02g21110	MN259133
AT1G30090	Os02g30210	MN259134
AT1G31350	Os02g35530	MN259135
AT1G51550	Os02g36520	MN259136
AT1G55270	Os02g51350	MN259137
AT1G60570	Os03g07160	MN259138
AT1G61540	Os03g07530	MN259139
AT1G67480	Os03g30160	MN259140
AT1G68050	Os04g31120	MN259141
AT1G74510	Os04g52830	MN259142
AT1G76920	Os04g57290	MN259143
AT1G80440	Os06g39370	MN259144
AT2G02870	Os06g44500	MN259145
AT2G18915	Os06g47890	MN259146
AT2G20380	Os06g49750	MN259147
AT2G21680	Os07g02910	MN259148
AT2G21950	Os07g03100	MN259149
AT2G22030	Os07g05880	MN259150
AT2G22050	Os07g47650	MN259151
AT2G24540	Os08g13360	MN259152
AT2G29600	Os09g38300	MN259153
AT2G29770	Os10g04890	MN259154
AT2G29780	Os10g21930
AT2G29800	Os10g24900
AT2G29810	Os10g25210
AT2G29820	Os10g26990
AT2G29830	Os11g04330
AT2G29860	Os11g14140
AT2G41360	Os11g34460
AT2G44030	Os12g04130
AT2G44130
AT2G44630
AT2G44700
AT3G06570
AT3G08810
AT3G10510
AT3G24610
AT3G24760
AT3G27150
AT3G27910
AT3G43710
AT3G46050
AT3G59940
AT3G61350
AT3G61590
AT3G63220
AT4G02310
AT4G03030
AT4G11750
AT4G11770
AT4G14905
AT4G19330
AT4G19865
AT4G19870
AT4G23580
AT4G25710
AT4G29370
AT4G33900
AT4G34170
AT4G35120
AT4G38940
AT4G39240
AT4G39290
AT4G39550
AT4G39560
AT4G39570
AT4G39580
AT4G39590
AT4G39600
AT4G39753
AT4G39756
AT4G39760
AT5G02980
AT5G02990
AT5G03000
AT5G03020
AT5G07610
AT5G15710
AT5G26960
AT5G28160
AT5G28180
AT5G38670
AT5G38680
AT5G39560
AT5G40680
AT5G42350
AT5G42360
AT5G43190
AT5G48980
AT5G48990
AT5G49000
AT5G51250
AT5G57360
AT5G60570
