# Supplementary material for: Systematic Analysis of Kelch Repeat F-box (KFB) Protein Family and Identification of Phenolic Acid Regulation Members in Salvia miltiorrhiza Bunge
Source: Genes (Basel). 2020 May 16;11(5):557. doi: 10.3390/genes11050557 (PMC7288277; doi:10.3390/genes11050557)
Supplement: Supplementary file 1 [file genes-11-00557-s001.zip › supplementary/Table S3. List of RT-qPCR primers used for SmKFB expression studies.xlsx]

## Sheet: Sheet1
Table S3. List of RT-qPCR primers used for SmKFB expression studies
Name	5'-3'	Perime
SmKFB1	F	GTCATGGCACAGGCTCGATT
	R	AGAAACCCGTTTCCGGTTCG
SmKFB2	F	CAAACGGCGGTGGAAGATGA
	R	GAGGAGGATACGGCGTCACT
SmKFB3	F	ATCGGAGAAATGCCGGAGGA
	R	CGTACACGAGGTTGCTTGCT
SmKFB4	F	GCAATCTTCACTGGGTGGCA
	R	TGAGCTCGAAGCTCCCTTGA
SmKFB5	F	GCCACCTCCTCCAAAGCAAG
	R	GTGGGTTTCGACTCGGACTG
SmKFB6	F	TCCAGTGCAAATCCGTCTGC
	R	GGCGACTCTGAGGAGGTTCT
SmKFB7	F	CAAGCTCCCAAACGACGTGA
	R	TTAGGGCTCGCCATGATGTG
SmKFB8	F	TCCCTCCACAAAGAGGCACA
	R	TGCCGCTATTGCAGAATCCG
SmKFB9	F	GCATTGTGGAGCAACCGAGT
	R	CACCCACAAATCCGTCCGTT
SmKFB10	F	GCTGTCAACCTGTGCTCCTC
	R	TGCAGGTATGTGCTCCCAGT
SmKFB11	F	CACCTCTGCCTCTCTCTCGT
	R	GGTGGTGGTGATTGCTCTCG
SmKFB12	F	GATCCCTTCCAAGCCCTCCT
	R	TGGCCTGATGCCGTGATAGA
SmKFB13	F	TTGGCCTCGTGAAGAATGGC
	R	TGGATGCTAGCCACCGAGAA
SmKFB14	F	GTGGATTCTCCCGGGCTTTG
	R	ACCACGAGTCACACCTCCAA
SmKFB15	F	GGGAGGCACTGGATGGTTTG
	R	ACTCGTCAGCTCCATCACCA
SmKFB16	F	GCCAGTCATTGCGTGGATGA
	R	ATGCTGGCAACCGGGAGATA
SmKFB17	F	GATGAGCCTCCAGGCCCTAA
	R	TGTCAGATCCGTCAGCCACT
SmKFB18	F	CTGGAAGAGCGGGCTTGTTT
	R	TCTCCTCTAGTGGCCGCTTC
SmKFB19	F	GCGCCGTTGGATGCATTTAC
	R	ACGTGCGCCATGGAATTCTT
SmKFB20	F	TGGGAGGCTTTCGATCCCTT
	R	CCCACCGCTAGAGACTCCTT
SmKFB21	F	GAGGCGTTCGACCCTTTCAG
	R	CTAGCAGCTCGCTCCCTACT
SmKFB22	F	ACTGCCTTGCTCTTGTTCCG
	R	AGAACCTCCCAGTGGCTCTC
SmKFB23	F	CCTCACCCACTTGTCTTGGC
	R	CGGACAATCGACGTCGGAAA
SmKFB24	F	GCTGCTCCCTTATCCACTGC
	R	AGAACTCGTCTGGCTGTCGT
SmKFB25	F	GATGATCCCGTGCAGTCGTC
	R	CCACGTGTTGGTCTGCTTCA
SmKFB26	F	GACACCACCATTTCGTGCCT
	R	GAGGGTGTGGAAGAGGGTGT
SmKFB27	F	GAGGTTTGGCCACTCCTGTG
	R	GCCTTGAGTCGACCGTCATC
SmKFB28	F	GGCACTTCTTCGGTTCGTGT
	R	GCACCATGGCTGTGCTCATA
SmKFB29	F	CGCCTACACCGCCACTAATC
	R	AAGAGCTCGGGCGAATTGAC
SmKFB30	F	CAGAGCCCGTCGAGAGGTAA
	R	CAACGCCAAAGTGTGCAAGG
SmKFB31	F	TGGTGGTTGCGGAAGACAAG
	R	TGGAGGAGTTCCACCAGCAA
SmUBQ10	F	AGATGGGCGGACACTTGCTGATTA
	R	ACTCTCCACCTCCAAAGTGATGGT
