# Supplementary material for: Systematic Analysis of Kelch Repeat F-box (KFB) Protein Family and Identification of Phenolic Acid Regulation Members in Salvia miltiorrhiza Bunge
Source: Genes (Basel). 2020 May 16;11(5):557. doi: 10.3390/genes11050557 (PMC7288277; doi:10.3390/genes11050557)
Supplement: Supplementary file 1 [file genes-11-00557-s001.zip › supplementary/Table S4. SmKFB expression data after MeJA treatment..xlsx]

## Sheet: Sheet1
Table S4 SmKFB expression data after MeJA treatment
	0h	0h	0h	1h	1h	1h	2h	2h	2h	4h	4h	4h	8h	8h	8h	12h	12h	12h	24h	24h	24h
SmKFB1	0.123379	-0.155518	0.0321388	-5.82488	-6.25327	-5.96055	-7.09927	-6.62374	-6.8259	-7.00186	-6.98522	-6.51772	-5.79669	-6.46189	-5.01631	-6.59838	-6.55521	-6.73576	-5.76192	-5.69427	-5.86315
SmKFB2	0.0136484	0.0184072	-0.0320555	-1.84866	-1.81096	-1.72055	-2.6999	-2.64674	-2.58469	-3.60535	-3.50189	-3.55729	-3.72384	-3.53851	-3.32622	-2.91302	-2.71278	-2.68553	-3.53375	-3.55408	-3.33087
SmKFB3	-0.21398	0.110836	0.103144	0.200963	0.104324	0.16217	-0.450371	-0.426975	-0.309223	-1.03575	-1.17768	-0.550542	-1.2031	-1.02347	-1.38661	-0.619242	-0.635888	-0.681546	-0.973011	-1.00924	-0.935206
SmKFB4	-0.0736904	0.0030117	0.0706787	0.912175	0.809306	0.816984	0.398365	0.567076	0.503895	0.286627	0.60023	0.10258	0.0925312	0.0430603	0.0207386	0.233981	0.352159	0.331182	-0.0168518	0.129329	0.019239
SmKFB5	0.0211563	-0.048584	0.0274277	-2.80657	-2.90981	-2.75372	-1.70253	-1.97245	-1.88848	-1.55879	-1.57348	-1.19342	-1.70122	-1.5392	-1.34085	-0.887794	-1.24617	-1.3802	-0.85117	-1.05905	-1.05018
SmKFB6	-0.138786	0.0407486	0.0980377	-6.231	-6.16088	-6.1455	-5.94467	-5.89695	-5.87202	-6.25454	-6.39724	-5.90454	-6.68132	-6.47894	-6.58544	-6.47721	-6.39134	-6.40224	-5.36935	-5.42096	-5.33425
SmKFB7	0.116201	-0.0120265	-0.104174	-0.141579	-0.0133025	-0.21374	-0.186155	-0.176708	0.00333087	-0.199283	-0.0797189	-0.179593	-0.256251	-0.323821	-0.389252	-0.0408649	0.100317	0.229259	0.100785	-0.105402	0.299368
SmKFB8	0.0413507	-0.0870463	0.0456956	-0.367003	-0.395182	-0.641141	-0.0103811	0.0629203	-0.156665	-0.410655	-0.305623	-0.243802	-0.702672	-0.432116	-0.673875	-0.232693	-0.220758	-0.22706	-0.0835912	0.021374	0.0498278
SmKFB9	-0.0442893	-0.0507075	0.0949968	-0.234585	-0.757679	-0.492493	-0.294657	-0.316329	-0.163605	-0.0382926	0.146671	0.500852	-0.0654252	0.137938	0.0525805	-0.0095787	0.171444	0.167263	0.243165	0.154008	0.325721
SmKFB10	-0.00904655	0.0520401	-0.0429935	0.482979	0.298337	0.388255	0.613516	0.521273	0.510848	0.369931	0.527775	0.633639	0.394803	0.349068	0.320948	0.517168	0.598808	0.489824	0.529664	0.500121	0.49236
SmKFB11	0.0589937	-0.120547	0.0615533	-0.33305	-0.374495	-0.364061	-0.728331	-0.787074	-0.696633	-1.86273	-1.77017	-1.74974	-1.76989	-1.80455	-1.87017	-1.70227	-1.68705	-1.73847	-2.07842	-2.0069	-1.81729
SmKFB12	0.225128	-0.181976	-0.0431519	-0.989743	-0.311566	-0.941712	-0.562016	-0.577287	-0.59274	-0.114275	-0.276419	-0.988043	-0.580398	-0.566398	-0.886398	-1.04685	-0.85562	-0.783419	-0.879257	-0.495693	-1.44893
SmKFB13	0.0489928	-0.00936826	-0.0396245	-0.734423	-0.800985	-0.691063	-0.347692	-0.136398	-0.400789	-0.181516	-0.072244	-0.0491803	-0.372057	-0.298057	-0.237057	-0.561199	-0.523335	-0.424524	-0.127454	-0.0780652	-0.225421
SmKFB14	-0.159289	0.21438	-0.0550906	-0.605184	-0.61738	-0.649341	0.149237	0.115149	-0.0642293	0.800098	0.757524	0.826482	0.525709	0.573509	0.530509	0.251752	0.388575	0.234532	0.586213	0.638425	0.544805
SmKFB15	-0.019242	-0.0688178	0.0880597	-1.49157	-1.42966	-1.42594	-1.12286	-1.00517	-1.00537	-0.733143	-0.667565	-0.665875	-2.21365	-2.2	-2.19339	-0.928764	-1.06244	-0.993741	-0.48874	-0.651498	-0.462023
SmKFB16	-0.0291405	0.0685673	-0.0394268	-0.833934	-1.11876	-0.830403	-0.319718	0.0762189	-0.389912	-0.323742	-0.416811	-0.354496	-1.44181	-1.63889	-1.49955	-0.529345	-0.631713	-0.751998	-0.496593	-0.608971	-0.376888
SmKFB17	0.0129579	0.0361074	-0.0490653	0.272767	0.340506	0.302912	0.516247	0.35085	0.32783	0.677873	0.828626	0.742559	-0.356917	-0.290483	-0.0614101	0.479239	0.574124	0.482241	0.668279	0.67113	0.639245
SmKFB18	0.0144418	-0.00411479	-0.010327	-0.310188	-0.308729	-0.349847	-0.239526	-0.305757	-0.374816	-0.556666	-0.515837	-0.469031	-1.79999	-1.89892	-1.87313	-0.441297	-0.440931	-0.441469	-1.00299	-1.05842	-0.910403
SmKFB19	-0.0379486	-0.00737572	0.0453243	-0.771978	-0.749133	-0.605516	-0.639647	-0.569798	-0.417472	-0.40434	-0.436889	-0.354631	-0.742451	-0.811148	-0.670602	-0.644618	-0.674205	-0.680209	-0.317858	-0.358489	-0.34191
SmKFB20	-0.0492706	0.0230789	0.0261917	-0.0533098	-0.0884488	-0.0102361	-0.237048	0.123573	-0.152028	-0.538083	-0.421779	-0.427692	-0.628714	-0.595572	-0.571068	-0.501778	-0.633904	-0.585324	-0.85837	-0.840573	-0.951482
SmKFB21	-0.00247637	-0.00898616	0.0114625	-0.623581	-0.514729	-0.616436	-0.551315	-0.494932	-0.468501	-0.491486	-0.388639	-0.484184	-0.601707	-0.474683	-0.67904	-0.841836	-0.753806	-0.821302	-0.508502	-0.432773	-0.419059
SmKFB22	-0.0410519	0.0149002	0.0261517	0.451073	0.352423	0.363381	0.533421	0.609917	0.705406	1.59239	1.59412	1.61862	1.68451	1.70785	1.70171	1.16021	1.17349	1.17151	1.08792	1.02668	0.95039
SmKFB23	-0.00306129	0.00395584	-0.000894547	0.901255	0.85661	0.83836	0.628687	0.7341	0.581551	0.365191	0.451134	0.433791	-0.0719204	-0.0825996	-0.0834618	-0.160429	-0.310989	-0.255602	-0.0706882	-0.141994	-0.126253
SmKFB24	0.0229123	0.0256379	-0.0485503	-0.512512	-0.596506	-0.683779	-0.00125376	-0.0871741	-0.209323	0.420547	0.311144	0.516388	0.0962919	0.40833	0.0913251	-0.635743	-0.493548	-0.430737	-0.0543982	0.0189508	0.022447
SmKFB25	-0.05292	-0.024533	0.077453	-1.1782	-0.803105	-0.840329	-0.677901	-0.835578	-0.497973	-0.671801	-0.724035	-0.576025	-1.00593	-0.991739	-1.00642	-0.885027	-0.862997	-0.830341	-1.17496	-1.19528	-1.10953
SmKFB26	0.0287081	0.188138	-0.216846	-0.150091	0.073651	0.0886676	-0.651332	-0.125993	-0.274284	-0.87481	-0.946688	-0.944649	-1.18806	-1.0017	-1.39057	-0.897694	-1.12203	-1.15599	-0.889088	-1.058	-0.91349
SmKFB27	0.0752805	-0.148402	0.0731214	-1.38183	-1.07428	-1.00034	-0.318177	-1.02166	-1.0113	-0.982698	-1.25167	-1.15356	-0.748643	-0.786817	-0.754772	-0.814205	-0.561209	-0.563387	-0.238092	-0.193652	-0.0979265
SmKFB28	-0.0256087	-0.0165354	0.0421441	0.505164	0.474269	0.578114	0.0960528	0.202523	0.412987	-0.335153	-0.282934	-0.250821	-0.147842	-0.122436	-0.181026	0.535955	0.490894	0.459096	-0.307471	-0.357117	-0.4208
SmKFB29	0.0615152	0.00277837	-0.0642935	-0.290975	-0.424213	-0.63368	-0.266769	0.0623004	-0.260127	-0.586671	-0.346202	-0.459098	-0.91485	-0.603963	-0.809791	-0.308943	-0.715615	-0.607455	-0.778491	-0.655478	-0.752612
SmKFB30	0.0977147	-0.140372	0.0426572	-0.221212	-0.296111	-0.460706	-0.142558	-0.195215	-0.221786	-0.358211	-0.243564	-0.283017	-0.366195	-0.41151	-0.183353	-0.174229	-0.137768	-0.0789094	-0.438561	-0.320109	-0.304257
SmKFB31	-0.19327	-0.11327	0.30654	0.543301	0.678393	0.648585	0.841784	0.085179	0.954615	0.838757	0.83368	0.503422	0.860222	-0.64289	-0.014974	0.79785	1.70627	0.0808105	0.493076	0.573219	0.428081
